# Supplementary material for: Distribution and dynamics of Greenland subglacial lakes
Source: Nat Commun. 2019 Jun 26;10:2810. doi: 10.1038/s41467-019-10821-w (PMC6594964; doi:10.1038/s41467-019-10821-w)
Supplement: Supplementary file 3 — Supplementary Data 1 [file 41467_2019_10821_MOESM3_ESM.xlsx]

## Sheet: Sheet1
	Location	Region	Lake	Lat	Lon	Operation IceBridge flight paths lake is present	IceBridge L2 ATM temporal coverage	ArcticDEM 2 m strip file temporal coverage	Estimated minimum persistence (years)	Minimum length of reflector (km)	Overlying ice thickness (m)	Distance from ice divide (km)	Distance from margin (km)	Distance from ELA (km)	Mean velocity (km a-1)	Average GHF (mW m-2)	Predicted basal thermal state	Bed roughness	Hydraulically flat	>1SD	>2SD	>3SD	Confidence level	Reference
Active	Kangerluarsuup Sermia	NW	1	78.005	-68.394					2.4	803 - 815	9.1299	23.2	+14.5	5.6808	60.16	Likely thawed	1.4101						Palmer et al. (2013)
	Kangerluarsuup Sermia	NW	2	77.9695	-68.4409					1.1	753 - 761	13.0917	21.8	+10.6	17.9347	60.16	Likely thawed	1.44						Palmer et al. (2013)
	Flade Isblink ice cap	NE	3	81.16	-16.58					-	540	-	17.9		4.03582	49.55	Likely thawed	1.11						Howat et al. (2015); Willis et al. (2015)
	Inuppaat Quuat	SW	4	67.6111	-48.709					-	1200	110.753	47.5	-23.2	57.0918	59.75	Likely thawed	1.39779						Palmer et al. (2015)
	Sioqqap Sermia	SW	5	63.5419	-48.4506					-	722 ± 6	101.433	41.64	+1.1	24.4	62.37	Likely thawed	1.687
	Sioqqap Sermia	SW	6	63.2602	-48.2066					-	1277 ± 3	68.4657	49.1915	+24.9	30.8254	60.95	Likely thawed	1.57099
Stable	Camp Century (borehole)	NW	7	77.2084	-60.3536	20140515_02_005	2009-2014	2013-2015	6	0.42	1389 - 1578	9.71728	105.743	+89.1	43.2046	49.69	Uncertain	0.9946		1			Low
	Camp Century (borehole)	NW	8	77.2126	-60.1562	20140515_02_005	2009-2014	2013-2015	6	1.42	1426 - 1587	13.5255	108.403	+91.2	35.7316	49.69	Uncertain	1.015	1	1	1		High
	Hiawatha Gletsjer	NW	9	78.766	-64.229	20140501_01_029	2012-2017	2013-2015	5	1.45	743 - 875	75.0205	39.8652	-9.4	3.91518	57.42	Likely thawed	0.9414	1	1	1		High
						20120511_01_028												1.262
	Hiawatha Gletsjer	NW	10	78.3854	-59.8756	20140505_01_042	2009-2017	2013-2015	18	0.44	1562 - 1658	53.5572	145.083	+90.4	4.47335	53.58	Likely thawed	1.262	1	1	1	1	Very high
						19990523_01_003
						20070913_02_015
						20100420_02_001
						20110509_01_007
						20130426_01_007
						20150505_02_042
	Qeqertaarsuusarsuup Sermia	NW	11	77.9893	-64.3689	20120510_01_056	2009-2014	2013-2015	6	1.589	1035 - 1224	11.2733	45.7124	+31.6	12.0775	54.6	Likely thawed	1.298	1	1			Medium
	Qeqertaarsuusarsuup Sermia	NW	12	77.9522	-64.4341	20120510_01_056	2012-2017	2012-2015	5	1.714	994 - 1193	15.5121	41.3259	+27.3	14.7334	54.6	Likely thawed	1.281	1	1			Medium
	Qeqertaarsuusarsuup Sermia	NW	13	77.9959	-64.8819	20120503_01_002	2009-2017	2012-2015	8	1.92	1002 - 1189	11.9475	38.7119	+28.5	15.0261	55.27	Uncertain	1.1467	1	1			Medium
						20110429_01_005
	Qeqertaarsuusarsuup Sermia	NW	14	78.1555	-64.5244	20120503_01_002	No data	2013-2015	3	1.02	1084 - 1207	6.59555	58.1714	+44.7	3.90843	55.18	Uncertain	1.13007	1	1			Medium
	Qeqertaarsuusarsuup Sermia	NW	15	77.7362	-63.3279	20140512_01_025	2010-2014	2013-2015	5	1.08	1030 - 1258	36.9596	42.5895	+25.1	6.45071	52.91	Uncertain	1.46	1	1			Medium
	Sermersuaq	NW	16	78.7641	-60.773	20140512_01_022	2014-2017	2012-2015	5	0.77	1362 - 1444	86.6698	112.346	+45.3	15.593	56.62	Likely thawed	1.0708	1	1	1		High
						20150505_02_032
	Sermersuaq	NW	17	78.744	-60.8133	20140512_01_022	2014-2017	2012-2015	5	0.94	1362 - 1445	84.2796	111.985	+46.9	16.2468	56.62	Likely thawed	1.04006	1	1			Medium
						20150505_02_032
	Sermersuaq (Humboldt)	NW	18	78.8313	-59.0156	20020530_01_007	2009-2015	2013-2015	16	1.29	1604 - 1737	106.832	129.618	+66.3	16.1083	57.11	Uncertain	1.3311	1	1	1		High
						19990523_01_004
						20070913_02_005
						20110429_01_008
						20110509_01_008
						20130426_01_008
						20150506_02_009
	Sermersuaq (Humboldt)	NW	19	78.8165	-59.0461	20020530_01_007	2009-2015	2013-2015	16	0.2	1589 - 1674	105.036	130.985	+66.7	5.54259	56.03	Uncertain	1.3221	1	1	1	1	Very high
						19990523_01_004
						20070913_02_005
						20110509_01_008
						20130426_01_008
						20150506_02_009
	Sermiarsupaluk	NW	20	77.0826	-65.1325	20110429_02_028	2011-2017	2012-2015	6	0.89	299 - 580	53.4971	10.6266	-8.1	10.2824	56.19	Uncertain	1.3127	1	1			Medium
	Petermann Gletsjer	N	21	80.6923	-55.9666	20120516_01_018	2012-2017	2013-2015	5	0.99	788 - 1210	11.9702	103.937	+34.0	15.0198	59.07	Likely thawed	1.42025	1	1	1		High
	Ryder Gletsjer	N	22	80.0453	-45.2151	19990507_01_004	2009	2012-2015	16	1.5	1859 - 2027	70.354	145.959	+108.1	13.9473	56.63	Uncertain	1.08668		1	1		Medium
	Ryder Gletsjer	N	23	80.0678	-44.9872	19990507_01_004	2009	2012-2015	16	2	1828 - 2036	66.1769	144.372	+108.3	6.86504	56.36	Uncertain	1.14117		1	1		Medium
	Ryder Gletsjer	N	24	80.65	-47.9509	20110329_01_019	2011-2012	2012-2015	16	1.152	1059 - 1575	74.672	66.8758	+24.6	6.14518	55.17	Uncertain	1.692	1	1			Medium
						19990511_01_005
						20120330_01_014
	Ryder Gletsjer	N	25	80.6014	-47.8812	20110329_01_019	2011-2012	2012-2015	16	1.642	1263 - 1687	71.4327	72.4933	+30.1	6.36251	55.17	Uncertain	1.7112	1	1			Medium
						19990511_01_005
	Ryder Gletsjer	N	26	80.3462	-44.2306	20120503_03_053	2012	2013-2015	18	1.22	1741 - 1896	57.4584	119.04	+94.3	26.0835	54.69	Uncertain	1.2206	1	1			Medium
						19970523_01_012
	Ryder Gletsjer	N	27	80.3323	-44.3617	20120503_03_053	2012	2013-2015	18	0.78	1787 - 1890	59.4739	119.587	+93.6	25.5877	54.69	Uncertain	1.233	1	1	1		High
						19970523_01_013
	C.H. Ostenfeld Gletsjer	N/NE	28	80.59	-41.9457	19990517_01_001	2012	2012-2015	18	2.1	1509 - 1725	22.9595	116.048	+88.6	22.7241	53.7	Uncertain	1.098	1	1	1		High
						19970523_01_012
						20120503_03_051
	C.H. Ostenfeld Gletsjer	N/NE	29	80.9981	-40.3907	20140313_08_001	2012-2017	2012-2015	6	2.18	1335 - 1690	1.77558	98.4564	+74.9	8.95166	52.94	Likely frozen	1.335	1	1	1		High
						20110509_01_026
						20120503_03_014
						20150506_02_026
	C.H. Ostenfeld Gletsjer	N/NE	30	80.7952	-43.0577	20140313_08_002	2012-2017	2012-2015	6	0.51	1124 - 1341	47.2182	85.6294	+58.3	8.57581	53.11	Uncertain	1.291	1	1			Medium
						20110509_01_024
						20130426_01_022
						20150506_02_025
	C.H. Ostenfeld Gletsjer	N/NE	31	80.7178	-43.9842	20140313_08_002	2014	2012-2015	4	0.85	1313 - 1733	62.3872	83.8566	+58.3	14.5285	53.11	Likely frozen	1.5587	1	1	1		High
						20110509_01_024
						20130426_01_022
						20150506_02_025
	Hobbs Gletsjer	N/NE	32	81.5815	-38.7225	20120516_01_059	2012	2013-2015	3	1.04	698 - 932	46.3066	41.805	+26.1	7.08558	51.56	Uncertain	1.445	1				Low
	Hobbs Gletsjer	N/NE	33	81.5749	-38.6468	20120516_01_059	2012	2013-2015	3	0.39	771 - 939	47.1412	41.5636	+25.9	21.5886	51.56	Uncertain	1.456	1	1			Medium
	Hobbs Gletsjer	N/NE	34	81.5687	-38.5785	20120516_01_059	2012	2013-2015	3	0.51	787 - 952	47.9193	41.3553	+25.7	24.118	52.25	Uncertain	1.443	1	1	1		High
	Marie Sophie Gletsjer	N/NE	35	81.385	-38.2955	20120516_01_068	2012	2013-2015	3	0.659	875 - 1160	42.2118	56.6618	+30.8	8.70353	52.59	Uncertain	1.4958	1	1			Medium
	Marie Sophie Gletsjer	N/NE	36	81.432	-38.8092	20120516_01_068	2012	2013-2015	3	2.25	803 - 1060	36.8915	56.0569	+36.5	15.5576	51.84	Uncertain	1.375	1	1	1		High
	Hagen Bræ	NE	37	80.655	-31.0719	20120503_03_037	2012	2013-2015	3	0.69	925 - 1395	17.2646	58.2704	+46.4	11.5982	60.3	Uncertain	1.259	1	1	1		High
						20120516_01_063
						20120516_01_064
	Spaltegletsjer/ NEGIS	NE	38	80.2042	-28.4621	20120503_03_030	2009-2012	2012-2015	6	1.74	763 - 1191	48.7003	42.0363	+19.5	3.92626	59.46	Uncertain	1.48677	1	1	1	1	Very high
	Spaltegletsjer/ NEGIS	NE	39	79.8799	-28.9454	20120503_03_034	2012-2016	2012-2014	4	1.41	958 - 1228	14.2505	67.532	+42.3	6.53308	58.98	Uncertain	1.3468		1	1		Medium
	Spaltegletsjer/ NEGIS	NE	40	80.0311	-29.3337	20120503_03_035	2012	2012-2014	2	1.11	1038 - 1346	24.2126	64.3759	+43.6	7.71005	60.22	Uncertain	1.2654	1	1			Medium
						20120514_02_003
	Spaltegletsjer/ NEGIS	NE	41	80.0517	-29.3833	20120503_03_035	2012	2012-2014	2	0.51	1038 - 1346	26.1753	64.2178	+43.1	10.5889	60.22	Uncertain	1.304	1	1	1		High
	Spaltegletsjer/ NEGIS	NE	42	80.0678	-29.4256	20120503_03_035	2012	2012-2016	4	0.27	1038 - 1346	27.6916	64.262	+42.9	10.5301	60.22	Uncertain	1.3113	1	1			Medium
	Kangerlussuaq Gletsjer	CE	43	69.0403	-36.9927	20120413_02_051	2012	2013-2016	4	1.2	2228 - 2524	23.3127	170.863	+139.6	14.2879	63.28	Likely frozen	1.46098	1	1			Medium
	Kangerlussuaq Gletsjer	CE	44	69.7302	-34.6456	20130411_01_050	2013	2013-2016	23	1.32	1308 - 1744	88.2133	143.153	+97.3	14.9641	70.75	Uncertain	1.51536	1	1			Medium
						19930623_01_011
						20110426_05_010
						20140421_01_015
	Kangerlussuaq Gletsjer	CE	45	70.0061	-35.4855	20140424_01_033	2011-2017	2013-2016	6	1.81	2553 - 2659	76.4259	186.378	+141.9	3.85823	69.83	Likely frozen	1.0966	1	1	1		High
						20110419_03_002
						20120418_01_040
						20130405_01_037
						20140424_01_033
						20150408_03_009
						20160513_04_001
	Daugaard-Jensen Gletsjer	CE	46	71.9304	-36.3796	20020604_10_007	No data	2013-2016	14	1.78	2642 - 2921	46.5291	262.472	+214.3	4.00515	68.88	Uncertain	1.3908	1	1	1		High
	Daugaard-Jensen Gletsjer	CE	47	72.1237	-31.207	20120413_02_036	2012	2013-2016	4	0.93	1220 - 1557	156.07	84.525	+47.6	14.6293	63.8	Uncertain	1.7848	1	1			Medium
	Daugaard-Jensen Gletsjer	CE	48	72.3205	-31.8377	19970511_01_005	2014-2017	2013-2016	20	2.44	1920 - 2390	125.846	108.16	+78.0	12.8505	66.01	Likely frozen	1.4586	1	1			Medium
	Hamberg Gletsjer	CE	49	72.8316	-36.1689	20140405_01_049	2012-2017	2013-2016	5	0.45	2675 - 3033	8.65427	261.77	+231.8	8.61254	66.68	Likely frozen	1.5372	1	1	1	1	Very high
						20120411_02_046
						20150411_07_006
						20160519_04_005
	Hamberg Gletsjer	CE	50	72.8297	-36.1992	20140405_01_049	2012-2017	2013-2016	5	0.47	2782 - 2994	7.9775	262.772	+232.6	13.7425	66.68	Likely frozen	1.5409	1	1	1	1	Very high
						20120411_02_046
						20150411_07_006
						20160519_04_005
	Skråbræ	CE	51	74.2747	-33.3942	20020530_05_001	No data	2013-2016	14	0.6	2080 - 2392	31.2554	205.424	+162.6	23.8902	61.98	Likely thawed	1.761	1	1	1		High
	Skråbræ	CE	52	74.2812	-33.5324	20020530_05_001	No data	2013-2016	14	0.72	2134 - 2334	27.3206	209.531	+166.7	13.8254	62.37	Likely thawed	1.679	1	1			Medium
	Skråbræ	CE	53	74.2831	-33.576	20020530_05_001	No data	2013-2016	14	0.89	2159 - 2394	26.0872	210.846	+168.1	13.4419	62.37	Likely thawed	1.6286	1	1	1		High
	Vestfjord Gletsjer	CE	54	70.603	-35.401	19930624_01_007	2014-2016	2013-2015	23	3.43	2702 - 2847	11.1999	233.822	+193.2	4.85639	70.74	Likely frozen	1.088		1			Low
						19980629_01_011
						20140405_01_015
						20150411_01_016
	Vestfjord Gletsjer	CE	55	70.5908	-35.5696	19930624_01_007	2014-2016	2013-2016	23	3.18	2765 - 2852	13.5533	240.032	+195.4	5.12242	70.74	Likely frozen	0.996		1	1	1	High
						19980629_01_011
						20140405_01_015
						20150411_01_016
	Vestfjord Gletsjer	CE	56	70.6187	-32.8211	19930702_01_012	No data	2013-2016	23	5.94	1950 - 2080	28.2861	138.705	+105.3	9.24033	69.33	Likely frozen	1.25041	1	1			Medium
	Vestfjord Gletsjer	CE	57	70.6832	-32.8084	19930702_01_012	No data	2013-2016	23	4	1965 - 2063	34.7296	139.221	+107.0	11.2649	69.33	Likely frozen	1.3518	1	1			Medium
	Apuseeq	SE	58	65.1242	-44.4023	20110414_06_002	2015	2013-2015	12	0.81	1652 - 1941	9.3488	151.267	+142.3	2.3503	69.01	Uncertain	1.5259	1	1			Medium
						20030509_01_004
						20150422_06_012
	Sermeq Kujalleq (Jakobshavn)	W	59	69.1098	-42.0552	20080716_02_007	No data	2015-2016	8	0.69	2628 - 3174	79.7154	302.067	+209.0	11.9199	55.09	Likely thawed	1.3099	1	1	1	1	Very high
	Sermeq Kujalleq (Jakobshavn)	W	60	69.108	-41.9544	20080716_02_007	No data	2013-2015	7	1.68	2621 - 3144	80.5887	306.092	+213.0	4.48624	55.09	Likely thawed	1.349		1			Low
