# Supplementary material for: Distribution and dynamics of Greenland subglacial lakes
Source: Nat Commun. 2019 Jun 26;10:2810. doi: 10.1038/s41467-019-10821-w (PMC6594964; doi:10.1038/s41467-019-10821-w)
Supplement: Supplementary file 4 — Source Data [file 41467_2019_10821_MOESM4_ESM.xlsx]

## Sheet: Figure 2a
Figure 2a
	Distance along profile	Surface elevation (m) 2012/08/12	Surface elevation (m) 2015/07/13
	0	1903.95	1901.17
	3.05797	1904.08	1900.98
	6.11593	1903.87	1900.71
	9.1739	1903.83	1900.99
	12.2319	1903.91	1900.99
	15.2898	1903.93	1901.12
	18.3478	1904.05	1901.01
	21.4058	1904.03	1900.91
	24.4637	1904.01	1901.08
	27.5217	1904.21	1901
	30.5797	1904.42	1900.89
	33.6376	1904.32	1900.73
	36.6956	1904.26	1901.12
	39.7535	1904.29	1901.19
	42.8115	1904.14	1901.49
	45.8695	1904.39	1901.44
	48.9274	1904.39	1901.52
	51.9854	1904.64	1901.59
	55.0434	1904.34	1901.5
	58.1013	1904.34	1901.36
	61.1593	1904.35	1901.35
	64.2173	1904.4	1901.64
	67.2752	1904.5	1901.58
	70.3332	1904.4	1901.6
	73.3912	1904.55	1901.68
	76.4491	1904.64	1901.7
	79.5071	1904.55	1901.72
	82.5651	1904.37	1901.65
	85.623	1904.58	1901.7
	88.681	1904.91	1901.8
	91.739	1904.99	1901.83
	94.7969	1904.8	1901.79
	97.8549	1904.43	1901.96
	100.913	1904.44	1901.93
	103.971	1904.48	1901.82
	107.029	1904.69	1901.64
	110.087	1904.66	1901.97
	113.145	1904.64	1902.01
	116.203	1904.68	1901.97
	119.261	1904.78	1901.97
	122.319	1904.9	1901.79
	125.377	1904.86	1901.67
	128.435	1905.05	1901.58
	131.493	1905.26	1901.61
	134.55	1905.25	1901.88
	137.608	1905.08	1902.15
	140.666	1905.21	1902.05
	143.724	1904.99	1902.31
	146.782	1905.07	1902.59
	149.84	1905.25	1902.83
	152.898	1905.3	1902.24
	155.956	1905.23	1902.09
	159.014	1905.09	1902.15
	162.072	1905.18	1902.52
	165.13	1905.1	1902.28
	168.188	1905.25	1902.01
	171.246	1905.04	1902.4
	174.304	1905.24	1902.58
	177.362	1905.34	1902.62
	180.42	1905.16	1902.43
	183.478	1905.15	1902.36
	186.536	1905.33	1902.63
	189.594	1905.31	1902.75
	192.652	1905.46	1902.51
	195.71	1905.84	1902.34
	198.768	1905.96	1902.59
	201.826	1905.44	1902.76
	204.884	1905.47	1902.89
	207.942	1905.67	1903.23
	211	1905.75	1902.88
	214.058	1905.85	1902.68
	217.116	1905.38	1902.74
	220.174	1905.38	1902.56
	223.231	1905.65	1902.52
	226.289	1905.74	1902.38
	229.347	1905.46	1902.51
	232.405	1905.44	1902.49
	235.463	1905.76	1902.41
	238.521	1905.86	1902.6
	241.579	1905.98	1902.79
	244.637	1906.09	1903.09
	247.695	1906.26	1903.11
	250.753	1906.1	1903.09
	253.811	1905.91	1903.17
	256.869	1905.95	1903.13
	259.927	1906.12	1902.89
	262.985	1905.88	1902.7
	266.043	1905.95	1903.43
	269.101	1906.24	1903.5
	272.159	1906.15	1903.17
	275.217	1906.34	1903.19
	278.275	1906.28	1903.18
	281.333	1906.31	1903.22
	284.391	1906.38	1903.27
	287.449	1906.32	1903.27
	290.507	1906.37	1903.28
	293.565	1906.38	1903.25
	296.623	1906.53	1903.47
	299.681	1906.44	1903.55
	302.739	1906.58	1903.67
	305.797	1906.67	1903.64
	308.855	1906.7	1903.6
	311.912	1906.75	1903.5
	314.97	1906.8	1903.52
	318.028	1906.88	1903.65
	321.086	1906.92	1903.55
	324.144	1906.84	1903.77
	327.202	1906.79	1903.7
	330.26	1906.87	1903.52
	333.318	1906.76	1903.65
	336.376	1906.65	1903.7
	339.434	1906.75	1903.99
	342.492	1906.75	1904.2
	345.55	1906.94	1904.32
	348.608	1907.1	1904.07
	351.666	1907.16	1904.33
	354.724	1907.19	1904.18
	357.782	1907.02	1904
	360.84	1907.17	1904.43
	363.898	1907.31	1904.32
	366.956	1907.26	1904.47
	370.014	1907.26	1904.38
	373.072	1907.21	1903.76
	376.13	1907.35	1903.79
	379.188	1907.44	1904.02
	382.246	1907.31	1903.87
	385.304	1907.21	1903.8
	388.362	1907.26	1904.05
	391.42	1907.28	1904.19
	394.478	1907.32	1904.47
	397.535	1907.54	1904.62
	400.593	1907.56	1904.69
	403.651	1907.6	1904.34
	406.709	1907.61	1904.41
	409.767	1907.46	1904.57
	412.825	1907.47	1904.52
	415.883	1907.83	1904.24
	418.941	1907.81	1904.01
	421.999	1907.6	1903.99
	425.057	1907.59	1904.22
	428.115	1907.7	1904.46
	431.173	1907.7	1904.43
	434.231	1907.78	1904.37
	437.289	1907.65	1904.64
	440.347	1907.68	1904.63
	443.405	1907.87	1904.56
	446.463	1907.84	1904.42
	449.521	1907.56	1904.36
	452.579	1907.61	1904.75
	455.637	1908	1904.96
	458.695	1907.86	1904.59
	461.753	1907.83	1904.72
	464.811	1908.09	1904.67
	467.869	1907.99	1904.79
	470.927	1907.81	1904.76
	473.985	1908.22	1904.77
	477.043	1908.28	1904.78
	480.101	1908.08	1905.14
	483.159	1908.45	1904.87
	486.216	1908.39	1904.73
	489.274	1907.95	1904.86
	492.332	1907.91	1905
	495.39	1908.09	1904.95
	498.448	1908.1	1904.61
	501.506	1908.02	1904.65
	504.564	1908.24	1904.97
	507.622	1908.1	1905.28
	510.68	1908.11	1905.04
	513.738	1908.28	1905.16
	516.796	1908.22	1905.12
	519.854	1908.2	1904.91
	522.912	1908.63	1905.17
	525.97	1908.6	1905.18
	529.028	1908.46	1905.27
	532.086	1908.39	1905.23
	535.144	1908.55	1905.44
	538.202	1908.6	1905.54
	541.26	1908.64	1905.41
	544.318	1908.64	1905.26
	547.376	1908.54	1904.91
	550.434	1908.38	1904.96
	553.492	1908.34	1905.07
	556.55	1908.5	1905.58
	559.608	1908.54	1905.58
	562.666	1908.71	1905.54
	565.724	1908.73	1905.52
	568.782	1908.73	1905.64
	571.84	1908.98	1905.48
	574.897	1908.68	1905.62
	577.955	1908.75	1905.82
	581.013	1908.53	1905.49
	584.071	1908.52	1905.45
	587.129	1908.71	1905.59
	590.187	1908.48	1905.41
	593.245	1908.77	1905.19
	596.303	1908.83	1905.61
	599.361	1908.93	1905.75
	602.419	1908.9	1906.17
	605.477	1908.89	1906.27
	608.535	1908.85	1906.09
	611.593	1908.77	1905.83
	614.651	1908.92	1905.83
	617.709	1908.84	1905.58
	620.767	1909.16	1905.65
	623.825	1909.02	1906.24
	626.883	1909.13	1906.26
	629.941	1909.2	1906.07
	632.999	1909.37	1906.2
	636.057	1909.39	1906.6
	639.115	1909.26	1906.73
	642.173	1909.49	1906.49
	645.231	1909.26	1906.22
	648.289	1909.53	1906.53
	651.347	1909.53	1906.26
	654.405	1909.65	1906.3
	657.463	1909.6	1906.46
	660.521	1909.9	1906.64
	663.578	1909.73	1906.56
	666.636	1909.54	1906.28
	669.694	1909.51	1906.34
	672.752	1909.92	1906.53
	675.81	1909.99	1906.69
	678.868	1909.9	1906.51
	681.926	1909.55	1906.34
	684.984	1909.69	1906.49
	688.042	1909.72	1906.74
	691.1	1909.67	1906.88
	694.158	1910.17	1906.78
	697.216	1910.31	1906.88
	700.274	1910.31	1906.9
	703.332	1910.08	1906.84
	706.39	1910.05	1906.86
	709.448	1910.1	1907.02
	712.506	1910.1	1906.77
	715.564	1910.23	1906.7
	718.622	1910.29	1906.77
	721.68	1910.17	1906.91
	724.738	1910.07	1907.34
	727.796	1909.95	1907.46
	730.854	1909.83	1907.42
	733.912	1909.67	1907.4
	736.97	1909.71	1907.48
	740.028	1909.73	1907.32
	743.086	1909.59	1907.3
	746.144	1909.57	1907.38
	749.202	1909.43	1907.64
	752.259	1909.49	1907.92
	755.317	1909.39	1907.86
	758.375	1909.35	1907.74
	761.433	1909.38	1907.78
	764.491	1909.38	1908.05
	767.549	1909.5	1908.07
	770.607	1909.46	1907.99
	773.665	1909.43	1908.1
	776.723	1909.44	1907.96
	779.781	1909.46	1907.91
	782.839	1909.53	1907.94
	785.897	1909.71	1907.81
	788.955	1909.65	1907.92
	792.013	1909.76	1908.1
	795.071	1910.07	1908.32
	798.129	1910.14	1908.2
	801.187	1909.92	1907.92
	804.245	1909.93	1908.2
	807.303	1910.18	1908.17
	810.361	1910.4	1907.98
	813.419	1910.95	1908.25
	816.477	1911.39	1908.58
	819.535	1911.65	1908.65
	822.593	1911.61	1908.26
	825.651	1911.64	1908.01
	828.709	1911.75	1908.46
	831.767	1911.62	1908.65
	834.825	1911.65	1908.53
	837.883	1911.68	1908.67
	840.94	1911.63	1908.48
	843.998	1911.72	1908.51
	847.056	1911.84	1908.81
	850.114	1911.83	1908.86
	853.172	1912.16	1908.79
	856.23	1912.1	1908.76
	859.288	1912.12	1908.99
	862.346	1912.43	1909.12
	865.404	1912.34	1909.05
	868.462	1912.32	1909.18
	871.52	1912.37	1909.54
	874.578	1912.46	1909.53
	877.636	1912.42	1909.05
	880.694	1912.41	1909.09
	883.752	1912.49	1909.24
	886.81	1912.84	1909.24
	889.868	1912.8	1909.45
	892.926	1912.7	1909.13
	895.984	1913.04	1908.99
	899.042	1912.79	1909.17
	902.1	1912.63	1909.26
	905.158	1912.94	1909.37
	908.216	1913.08	1909.51
	911.274	1913.05	1909.64
	914.332	1912.83	1909.75
	917.39	1912.71	1909.68
	920.448	1912.91	1909.64
	923.506	1913.09	1909.89
	926.564	1913.52	1910.14
	929.621	1913.23	1910.58
	932.679	1912.86	1910.31
	935.737	1912.68	1909.79
	938.795	1912.86	1910
	941.853	1913.23	1910.13
	944.911	1913.13	1909.7
	947.969	1913.04	1909.55
	951.027	1913.12	1909.46
	954.085	1913.62	1909.73
	957.143	1913.43	1910.18
	960.201	1913.19	1910.35
	963.259	1913.25	1910.58
	966.317	1913.58	1910.73
	969.375	1913.6	1910.34
	972.433	1913.74	1910.33
	975.491	1913.68	1910.72
	978.549	1913.88	1910.68
	981.607	1914.17	1910.5
	984.665	1914.43	1910.64
	987.723	1914.3	1910.64
	990.781	1913.87	1910.64
	993.839	1913.98	1910.93
	996.897	1914.15	1911.09
	999.955	1914.09	1910.74
	1003.01	1914.04	1910.78
	1006.07	1914.37	1910.99
	1009.13	1914.41	1911.04
	1012.19	1914.07	1911.32
	1015.24	1914.1	1911.38
	1018.3	1913.98	1910.98
	1021.36	1914.05	1911.08
	1024.42	1914.19	1910.83
	1027.48	1914.42	1910.8
	1030.53	1914.58	1911.11
	1033.59	1914.67	1911.52
	1036.65	1914.89	1911.69
	1039.71	1915.12	1911.4
	1042.77	1915.2	1911.3
	1045.82	1914.99	1911.61
	1048.88	1915.08	1911.48
	1051.94	1915.08	1911.45
	1055	1915.14	1911.58
	1058.06	1915.19	1911.52
	1061.11	1915.25	1911.49
	1064.17	1915.17	1911.79
	1067.23	1915.21	1911.85
	1070.29	1915.29	1911.93
	1073.35	1915.39	1912.12
	1076.4	1915.52	1912.17
	1079.46	1915.54	1912.2
	1082.52	1915.58	1912.08
	1085.58	1915.7	1911.97
	1088.64	1915.82	1911.59
	1091.69	1915.89	1911.52
	1094.75	1915.99	1911.98
	1097.81	1916.12	1912.15
	1100.87	1915.95	1912.24
	1103.93	1916.06	1912.19
	1106.98	1916.07	1912.2
	1110.04	1915.94	1912.1
	1113.1	1916.2	1911.86
	1116.16	1916.26	1911.98
	1119.22	1916.54	1912.28
	1122.27	1916.35	1912.52
	1125.33	1916.53	1912.37
	1128.39	1916.73	1912.16
	1131.45	1916.7	1912.29
	1134.51	1916.55	1912.45
	1137.56	1916.59	1912.63
	1140.62	1916.5	1912.69
	1143.68	1916.55	1912.33
	1146.74	1916.86	1912.6
	1149.79	1916.77	1912.79
	1152.85	1917.04	1912.61
	1155.91	1917.16	1912.25
	1158.97	1917.28	1912.44
	1162.03	1917.21	1912.64
	1165.08	1917.17	1912.63
	1168.14	1917.34	1912.77
	1171.2	1917.45	1912.78
	1174.26	1917.35	1912.8
	1177.32	1917.39	1912.58
	1180.37	1917.46	1913.1
	1183.43	1917.65	1913.39
	1186.49	1917.8	1913.25
	1189.55	1917.91	1913.31
	1192.61	1917.78	1913.21
	1195.66	1917.88	1913.42
	1198.72	1918.02	1913.73
	1201.78	1917.95	1913.39
	1204.84	1917.99	1913.29
	1207.9	1918.19	1913.25
	1210.95	1917.98	1913.4
	1214.01	1917.93	1913.53
	1217.07	1918.35	1913.3
	1220.13	1918.26	1913.44
	1223.19	1918.48	1913.41
	1226.24	1918.5	1913.13
	1229.3	1918.38	1913.21
	1232.36	1918.27	1913.44
	1235.42	1918.36	1913.2
	1238.48	1918.78	1912.83
	1241.53	1918.87	1912.67
	1244.59	1918.93	1912.82
	1247.65	1918.99	1912.6
	1250.71	1919.26	1912.17
	1253.77	1918.81	1911.96
	1256.82	1918.25	1912
	1259.88	1917.56	1911.94
	1262.94	1917.81	1911.81
	1266	1917.5	1911.9
	1269.06	1917.01	1911.94
	1272.11	1916.58	1911.93
	1275.17	1916.5	1911.6
	1278.23	1916.32	1911.28
	1281.29	1916.17	1911.2
	1284.35	1915.91	1911.38
	1287.4	1915.97	1911.4
	1290.46	1915.8	1911.33
	1293.52	1915.58	1911.35
	1296.58	1915.22	1911.54
	1299.64	1914.69	1911.25
	1302.69	1914.48	1910.48
	1305.75	1913.86	1910.51
	1308.81	1913.52	1911.03
	1311.87	1912.65	1911.32
	1314.93	1912.15	1911.21
	1317.98	1911.23	1911.3
	1321.04	1910.59	1911.52
	1324.1	1909.86	1911.38
	1327.16	1909.33	1911.43
	1330.21	1908.98	1911.48
	1333.27	1908.37	1911.41
	1336.33	1907.96	1911.36
	1339.39	1907.27	1911.31
	1342.45	1906.79	1911.42
	1345.5	1906.07	1911.06
	1348.56	1905.73	1911.04
	1351.62	1905.14	1911.28
	1354.68	1904.93	1911.69
	1357.74	1904.59	1911.69
	1360.79	1904.36	1911.4
	1363.85	1904.05	1911.33
	1366.91	1903.66	1911.43
	1369.97	1903.62	1911.55
	1373.03	1903.04	1911.7
	1376.08	1902.92	1911.68
	1379.14	1902.96	1911.67
	1382.2	1902.78	1911.63
	1385.26	1902.55	1911.49
	1388.32	1902.3	1911.45
	1391.37	1902.44	1911.39
	1394.43	1902.77	1911.64
	1397.49	1902.84	1911.72
	1400.55	1902.75	1911.58
	1403.61	1902.6	1911.76
	1406.66	1902.67	1911.53
	1409.72	1902.72	1911.42
	1412.78	1902.93	1911.37
	1415.84	1903.01	1911.46
	1418.9	1903.34	1911.61
	1421.95	1903.45	1911.42
	1425.01	1903.79	1911.38
	1428.07	1904.02	1911.35
	1431.13	1904.14	1911.31
	1434.19	1904.81	1911.66
	1437.24	1905.17	1911.98
	1440.3	1906.31	1911.93
	1443.36	1906.81	1911.54
	1446.42	1907.42	1911.44
	1449.48	1907.89	1911.36
	1452.53	1908.97	1911.57
	1455.59	1909.46	1911.66
	1458.65	1909.81	1911.24
	1461.71	1910.31	1911.28
	1464.77	1911.15	1911.56
	1467.82	1911.27	1911.63
	1470.88	1911.45	1911.54
	1473.94	1911.65	1911.51
	1477	1911.97	1911.62
	1480.06	1912.44	1911.41
	1483.11	1912.6	1911.39
	1486.17	1913.02	1911.53
	1489.23	1913.02	1911.54
	1492.29	1912.65	1911.67
	1495.35	1912.65	1912.09
	1498.4	1912.75	1911.81
	1501.46	1912.69	1911.38
	1504.52	1912.78	1911.37
	1507.58	1912.54	1911.55
	1510.63	1912.63	1911.9
	1513.69	1912.54	1911.97
	1516.75	1912.4	1911.88
	1519.81	1912.52	1911.92
	1522.87	1912.64	1911.45
	1525.92	1912.49	1911.57
	1528.98	1912.45	1911.75
	1532.04	1912.33	1911.71
	1535.1	1912.46	1911.56
	1538.16	1912.33	1911.21
	1541.21	1912.36	1911.14
	1544.27	1912.46	1911.69
	1547.33	1912.5	1911.93
	1550.39	1911.87	1912.13
	1553.45	1911.81	1912.28
	1556.5	1911.78	1912.22
	1559.56	1911.97	1912.01
	1562.62	1912.14	1912.14
	1565.68	1912.29	1912.34
	1568.74	1912.57	1912.31
	1571.79	1912.42	1912.32
	1574.85	1912.16	1912.39
	1577.91	1912.3	1912.36
	1580.97	1912.43	1912.49
	1584.03	1912.6	1912.56
	1587.08	1913	1912.98
	1590.14	1913.11	1913.13
	1593.2	1913.44	1913.06
	1596.26	1913.67	1913.06
	1599.32	1913.19	1913.29
	1602.37	1913.26	1913.38
	1605.43	1913.15	1913.16
	1608.49	1913.46	1912.73
	1611.55	1913.99	1912.88
	1614.61	1913.83	1913
	1617.66	1914.02	1913.01
	1620.72	1913.95	1913.07
	1623.78	1914.39	1913.5
	1626.84	1914.48	1913.23
	1629.9	1914.35	1913.52
	1632.95	1914.58	1913.23
	1636.01	1914.61	1913.08
	1639.07	1914.72	1913.26
	1642.13	1914.69	1913.86
	1645.19	1915.11	1914.03
	1648.24	1915.29	1913.86
	1651.3	1915.61	1913.79
	1654.36	1915.71	1913.65
	1657.42	1916.01	1913.65
	1660.48	1916.16	1914.01
	1663.53	1915.92	1914.28
	1666.59	1916.17	1914.29
	1669.65	1916.42	1914.17
	1672.71	1916.58	1913.93
	1675.77	1916.56	1913.91
	1678.82	1916.98	1913.96
	1681.88	1916.83	1913.78
	1684.94	1916.75	1913.92
	1688	1916.71	1914.35
	1691.05	1916.88	1914.25
	1694.11	1917.09	1914.16
	1697.17	1917.23	1914.27
	1700.23	1917.23	1914.18
	1703.29	1917.46	1914.07
	1706.34	1917.58	1914.21
	1709.4	1917.75	1914.19
	1712.46	1918.05	1913.91
	1715.52	1918.17	1914.37
	1718.58	1918	1914.54
	1721.63	1918.27	1914.59
	1724.69	1918.4	1914.51
	1727.75	1918.33	1914.47
	1730.81	1918.28	1914.8
	1733.87	1918.25	1914.77
	1736.92	1918.54	1914.65
	1739.98	1918.44	1914.57
	1743.04	1918	1914.55
	1746.1	1918.58	1914.68
	1749.16	1918.64	1914.54
	1752.21	1918.66	1914.49
	1755.27	1918.62	1914.52
	1758.33	1918.62	1914.75
	1761.39	1918.78	1915.3
	1764.45	1918.98	1915.3
	1767.5	1919.02	1915.39
	1770.56	1919.01	1915.48
	1773.62	1919.04	1915.13
	1776.68	1919.05	1915.01
	1779.74	1919.14	1915.61
	1782.79	1919.11	1915.57
	1785.85	1919.17	1915.63
	1788.91	1918.97	1915.84
	1791.97	1919.16	1915.89
	1795.03	1919.12	1915.65
	1798.08	1919.14	1915.41
	1801.14	1919.05	1915.4
	1804.2	1919.34	1915.48
	1807.26	1919.2	1915.74
	1810.32	1918.99	1915.9
	1813.37	1919.07	1915.32
	1816.43	1919.38	1915.31
	1819.49	1919.34	1916.1
	1822.55	1919.23	1915.79
	1825.61	1919.51	1915.73
	1828.66	1919.55	1915.97
	1831.72	1919.63	1916.19
	1834.78	1919.72	1915.74
	1837.84	1919.64	1915.79
	1840.9	1919.78	1916.3
	1843.95	1919.92	1916.59
	1847.01	1919.95	1916.3
	1850.07	1919.66	1916.22
	1853.13	1919.85	1916.62
	1856.18	1920.19	1916.85
	1859.24	1920.3	1917.02
	1862.3	1920.23	1916.58
	1865.36	1920.03	1916.8
	1868.42	1920.25	1916.62
	1871.47	1920.75	1916.25
	1874.53	1920.7	1916.14
	1877.59	1920.42	1916.58
	1880.65	1920.47	1916.81
	1883.71	1920.4	1916.81
	1886.76	1920.38	1916.88
	1889.82	1920.32	1916.97
	1892.88	1920.64	1916.69
	1895.94	1920.69	1916.93
	1899	1920.88	1917.09
	1902.05	1920.78	1917.1
	1905.11	1920.69	1917.06
	1908.17	1921.05	1917.16
	1911.23	1921.31	1917.17
	1914.29	1921.4	1917.04
	1917.34	1921.45	1917.23
	1920.4	1921.41	1917.17
	1923.46	1921.06	1917.11
	1926.52	1921.04	1917.15
	1929.58	1921.19	1917.33
	1932.63	1921.17	1917.62
	1935.69	1921.38	1917.05
	1938.75	1921.64	1917.27
	1941.81	1921.45	1917.39
	1944.87	1921.21	1917.53
	1947.92	1921.43	1917.98
	1950.98	1921.44	1917.99
	1954.04	1921.45	1917.71
	1957.1	1921.54	1917.86
	1960.16	1921.33	1917.97
	1963.21	1921.66	1917.86
	1966.27	1921.72	1917.69
	1969.33	1921.71	1917.72
	1972.39	1921.86	1918.11
	1975.45	1921.91	1918.36
	1978.5	1922.24	1918.58
	1981.56	1922.25	1918.61
	1984.62	1921.9	1918.54
	1987.68	1922.24	1918.44
	1990.74	1922.43	1918.5
	1993.79	1922.47	1918.54
	1996.85	1922.46	1918.44
	1999.91	1922.57	1919.51

## Sheet: Figure 2b
Figure 2b
	Distance along profile	Surface elevation (m) 2012/06/10	Surface elevation (m) 2015/05/04
	0	2022.29	2020.82
	6.52658	2022.2	2020.52
	13.0532	2022.1	2020.28
	19.5797	2021.99	2020.2
	26.1063	2022.06	2020.15
	32.6329	2021.86	2020.29
	39.1595	2021.74	2020
	45.686	2021.71	2020.1
	52.2126	2021.13	2019.99
	58.7392	2021.79	2019.85
	65.2658	2021.49	2019.77
	71.7923	2020.53	2019.32
	78.3189	2020.55	2019.36
	84.8455	2020.66	2019.29
	91.3721	2020.73	2019.29
	97.8987	2020.45	2019.55
	104.425	2020.48	2019.37
	110.952	2020.9	2019.32
	117.478	2020.28	2019
	124.005	2020.12	2018.97
	130.532	2020.05	2018.74
	137.058	2020.14	2018.69
	143.585	2019.99	2019.03
	150.111	2019.71	2018.89
	156.638	2020.33	2019.11
	163.164	2019.65	2018.83
	169.691	2019.92	2018.6
	176.218	2019.64	2018.61
	182.744	2019.92	2018.52
	189.271	2019.43	2018.65
	195.797	2018.91	2018.3
	202.324	2019.34	2018.18
	208.85	2019.24	2018.35
	215.377	2018.98	2018.04
	221.904	2018.65	2018.3
	228.43	2018.58	2018.12
	234.957	2018.75	2018.29
	241.483	2019.04	2018.15
	248.01	2018.57	2018.28
	254.537	2018.83	2018.1
	261.063	2018.29	2018.1
	267.59	2018.16	2018.37
	274.116	2018	2018.4
	280.643	2017.68	2018.63
	287.169	2018.28	2018.7
	293.696	2017.63	2018.47
	300.223	2018.15	2018.6
	306.749	2017.78	2018.89
	313.276	2017.41	2018.76
	319.802	2017.41	2018.66
	326.329	2018.12	2018.6
	332.855	2017.67	2018.31
	339.382	2017.24	2018.51
	345.909	2017.48	2018.52
	352.435	2017.38	2018.55
	358.962	2017.38	2018.31
	365.488	2017.56	2018.01
	372.015	2017.96	2018.04
	378.541	2017.12	2018.15
	385.068	2017.5	2018.2
	391.595	2017.37	2017.49
	398.121	2017.01	2016.37
	404.648	2017.4	2016.18
	411.174	2017.38	2016.06
	417.701	2017.04	2016.1
	424.228	2017.23	2016.11
	430.754	2017.06	2016.11
	437.281	2017.3	2016.1
	443.807	2017.84	2016.16
	450.334	2017.35	2016.21
	456.86	2017.87	2016.48
	463.387	2017.9	2016.74
	469.914	2017.3	2016.94
	476.44	2017.49	2016.99
	482.967	2017.05	2017.27
	489.493	2017.51	2017.65
	496.02	2017.94	2017.91
	502.546	2018.42	2017.83
	509.073	2018.15	2017.84
	515.6	2017.72	2017.97
	522.126	2017.81	2017.99
	528.653	2017.36	2017.89
	535.179	2017.53	2017.73
	541.706	2018.2	2017.84
	548.232	2018.46	2017.97
	554.759	2017.98	2017.99
	561.286	2018.31	2018.05
	567.812	2017.92	2018.13
	574.339	2017.43	2018.24
	580.865	2017.72	2018.4
	587.392	2017.58	2018.44
	593.919	2018.39	2018.46
	600.445	2017.52	2018.36
	606.972	2017.57	2018.36
	613.498	2017.31	2017.9
	620.025	2016.64	2017.2
	626.551	2016.17	2015.79
	633.078	2016.4	2014.51
	639.605	2016.11	2013.76
	646.131	2016.2	2013.4
	652.658	2015.79	2012.93
	659.184	2014.61	2012.53
	665.711	2014.61	2012.17
	672.237	2015.36	2011.82
	678.764	2013.94	2011.62
	685.291	2014.05	2010.95
	691.817	2013.62	2010.78
	698.344	2012.4	2010.22
	704.87	2012.6	2010.12
	711.397	2012.47	2009.92
	717.923	2011.26	2009.73
	724.45	2011.56	2009.39
	730.977	2010.32	2009.43
	737.503	2010.85	2009.11
	744.03	2010.34	2009.09
	750.556	2009.06	2009.05
	757.083	2008.93	2008.79
	763.61	2007.71	2008.53
	770.136	2007.92	2008.58
	776.663	2007.51	2008.37
	783.189	2006.81	2008.54
	789.716	2006	2007.61
	796.242	2005.73	2007.72
	802.769	2005.79	2007.68
	809.296	2005.06	2007.48
	815.822	2004.91	2007.64
	822.349	2004.03	2007.4
	828.875	2003.56	2007.89
	835.402	2004	2007.51
	841.928	2003.44	2007.81
	848.455	2003.09	2007.51
	854.982	2002.27	2007.4
	861.508	2001.81	2007.74
	868.035	2001.85	2007.49
	874.561	2001.85	2007.49
	881.088	2001.07	2007.38
	887.614	2000.77	2007.25
	894.141	2000.58	2007.23
	900.668	2000.32	2007.36
	907.194	1999.55	2007.18
	913.721	1999.02	2007.32
	920.247	1998.96	2007.26
	926.774	1998.17	2006.78
	933.301	1997.76	2006.77
	939.827	1997.75	2006.79
	946.354	1997.23	2006.62
	952.88	1996.88	2006.24
	959.407	1996.2	2006.28
	965.933	1996.38	2006.33
	972.46	1996.28	2006.13
	978.987	1996.27	2005.98
	985.513	1995.16	2005.91
	992.04	1995.06	2005.88
	998.566	1994.41	2005.85
	1005.09	1993.98	2005.94
	1011.62	1993.53	2005.88
	1018.15	1992.79	2005.87
	1024.67	1992.55	2005.84
	1031.2	1992.32	2006.2
	1037.73	1992.05	2006.21
	1044.25	1991.97	2006.11
	1050.78	1990.24	2006.04
	1057.31	1990.13	2006.16
	1063.83	1990.03	2005.98
	1070.36	1990	2006.46
	1076.89	1989.71	2006.57
	1083.41	1989.65	2006.72
	1089.94	1989.27	2007.09
	1096.46	1989.17	2007.15
	1102.99	1989.22	2007.52
	1109.52	1989.36	2007.66
	1116.04	1988.89	2008.05
	1122.57	1988.45	2008.32
	1129.1	1988.72	2008.81
	1135.62	1988.45	2009.28
	1142.15	1989.22	2009.47
	1148.68	1989.36	2009.65
	1155.2	1988.34	2010.18
	1161.73	1989.08	2010.12
	1168.26	1989.81	2010.54
	1174.78	1989.66	2011.02
	1181.31	1990.28	2011.45
	1187.84	1989.64	2011.61
	1194.36	1989.99	2011.62
	1200.89	1990.7	2012.19
	1207.42	1991.1	2012.53
	1213.94	1991.74	2013.03
	1220.47	1992.23	2013.17
	1227	1992.99	2013.43
	1233.52	1993.55	2013.76
	1240.05	1993.86	2014.05
	1246.58	1994.4	2014.31
	1253.1	1995.12	2014.82
	1259.63	1995.88	2015.14
	1266.16	1996.68	2015.34
	1272.68	1997.18	2015.89
	1279.21	1997.3	2016.33
	1285.74	1998.82	2016.22
	1292.26	1998.9	2016.28
	1298.79	2000.23	2016.35
	1305.32	2001.32	2016.22
	1311.84	2001.35	2016.3
	1318.37	2001.95	2016.14
	1324.9	2003.61	2015.93
	1331.42	2004.43	2015.88
	1337.95	2004.85	2015.9
	1344.47	2005.74	2015.95
	1351	2005.43	2015.8
	1357.53	2005.9	2015.86
	1364.05	2007.81	2015.79
	1370.58	2007.18	2015.77
	1377.11	2008.06	2015.97
	1383.63	2008.46	2015.86
	1390.16	2009.45	2015.98
	1396.69	2011.03	2016.18
	1403.21	2010.36	2016.21
	1409.74	2010.35	2016.11
	1416.27	2010.86	2016.44
	1422.79	2010.73	2016.44
	1429.32	2011.74	2016.69
	1435.85	2011.31	2016.5
	1442.37	2012.19	2016.73
	1448.9	2012.08	2016.62
	1455.43	2012.59	2016.9
	1461.95	2013.1	2016.9
	1468.48	2013.69	2017.25
	1475.01	2013.98	2017.4
	1481.53	2014.11	2017.38
	1488.06	2014.74	2017.42
	1494.59	2014.62	2017.56
	1501.11	2014.88	2017.8
	1507.64	2015.06	2017.8
	1514.17	2015.31	2018.12
	1520.69	2015.26	2018.09
	1527.22	2015.24	2017.91
	1533.75	2015.74	2018.3
	1540.27	2016.56	2018.26
	1546.8	2016.57	2018.56
	1553.33	2016.44	2018.43
	1559.85	2016.12	2018.4
	1566.38	2016.89	2018.65
	1572.91	2016.8	2018.51
	1579.43	2017.05	2018.41
	1585.96	2017.06	2018.61
	1592.48	2017.33	2018.79
	1599.01	2017.94	2018.84
	1605.54	2017.45	2018.99
	1612.06	2018.24	2019.17
	1618.59	2018.51	2019.25
	1625.12	2018.31	2019.23
	1631.64	2018.69	2019.14
	1638.17	2018.51	2019.39
	1644.7	2018.71	2019.26
	1651.22	2019.16	2019.43
	1657.75	2019.06	2019.45
	1664.28	2020.16	2019.57
	1670.8	2019.29	2019.59
	1677.33	2019.21	2019.74
	1683.86	2019.26	2019.5
	1690.38	2019.33	2019.55
	1696.91	2019.63	2019.94
	1703.44	2019.55	2020.17
	1709.96	2019.73	2019.95
	1716.49	2019.43	2019.77
	1723.02	2019.45	2020.04
	1729.54	2020.17	2019.97
	1736.07	2020.04	2020.16
	1742.6	2019.94	2020.33
	1749.12	2020.29	2020.28
	1755.65	2020	2020.25
	1762.18	2020.27	2020.21
	1768.7	2020.41	2020.58
	1775.23	2020.26	2020.45
	1781.76	2020.44	2020.47
	1788.28	2020.63	2020.43
	1794.81	2020.76	2020.51
	1801.34	2021.03	2020.7
	1807.86	2021.18	2020.67
	1814.39	2020.7	2020.43
	1820.91	2021.46	2020.65
	1827.44	2020.58	2020.7
	1833.97	2021.51	2020.94
	1840.49	2020.95	2021.01
	1847.02	2021.39	2021.08
	1853.55	2021.2	2021.12
	1860.07	2021.02	2021.27
	1866.6	2021.38	2021.25
	1873.13	2021.31	2021.1
	1879.65	2022.05	2021.39
	1886.18	2021.55	2021.2
	1892.71	2021.62	2021.08
	1899.23	2022.29	2021.31
	1905.76	2021.39	2021.52
	1912.29	2021.62	2021.62
	1918.81	2021.71	2021.47
	1925.34	2021.84	2021.55
	1931.87	2021.72	2021.47
	1938.39	2022.25	2021.66
	1944.92	2022.02	2021.72
	1951.45	2022.23	2021.92
	1957.97	2022.15	2022.03
	1964.5	2022.02	2022.02
	1971.03	2022.74	2022.18
	1977.55	2022.5	2022.06
	1984.08	2022.12	2022.29
	1990.61	2022.87	2022.28
	1997.13	2022.2	2022.49

## Sheet: Figure 4a
Figure 4a
	Lake	Length (km)
	5
	6
	7	0.42
	8	1.42
	9	1.45
	10	0.44
	11	1.59
	12	1.71
	13	1.92
	14	1.02
	15	1.08
	16	0.77
	17	0.94
	18	1.29
	19	0.2
	20	0.89
	21	0.99
	22	1.5
	23	2
	24	1.15
	25	1.64
	26	1.22
	27	0.78
	28	2.1
	29	2.18
	30	0.51
	31	0.85
	32	1.04
	33	0.39
	34	0.51
	35	0.66
	36	2.25
	37	0.69
	38	1.74
	39	1.41
	40	1.11
	41	0.51
	42	0.27
	43	1.2
	44	1.32
	45	1.81
	46	1.78
	47	0.93
	48	2.44
	49	0.45
	50	0.47
	51	0.6
	52	0.72
	53	0.89
	54	3.43
	55	3.18
	56	5.94
	57	4
	58	0.81
	59	0.69
	60	1.68

## Sheet: Figure 4b
Figure 4b
	Lake	Ice Thickness (m)
	5	770.531
	6	1266.19
	7	1501.69
	8	1524.19
	9	804.887
	10	1609.27
	11	1145.58
	12	1100.75
	13	1049.86
	14	1144.76
	15	1142.16
	16	1404.02
	17	1414.94
	18	1687.54
	19	1632.76
	20	435.765
	21	1021.84
	22	1937.95
	23	1939.8
	24	1401.47
	25	1418.45
	26	1838.83
	27	1853.52
	28	1634.35
	29	1520.63
	30	1217.07
	31	1548.12
	32	778.973
	33	866.495
	34	881.842
	35	978.895
	36	957.648
	37	1083.16
	38	1029.37
	39	1122.9
	40	1209.83
	41	1108.5
	42	1137.99
	43	2384.31
	44	1559.83
	45	2597.01
	46	2796.98
	47	1399.35
	48	2240.18
	49	2933.04
	50	2927.84
	51	2240.51
	52	2238.69
	53	2280.72
	54	2785.17
	55	2814
	56	2028.06
	57	2021.32
	58	1800.25
	59	2887.65
	60	2877.74

## Sheet: Figure 4c
Figure 4c
	Lake	Distance from ice divide (m)
	5	101.433
	6	68.4657
	7	9.71728
	8	13.5255
	9	75.0205
	10	53.5572
	11	11.2733
	12	15.5121
	13	11.9475
	14	6.59555
	15	36.9596
	16	86.6698
	17	84.2796
	18	106.832
	19	105.036
	20	53.4971
	21	11.9702
	22	70.354
	23	66.1769
	24	74.672
	25	71.4327
	26	57.4584
	27	59.4739
	28	22.9595
	29	1.77558
	30	47.2182
	31	62.3872
	32	46.3066
	33	47.1412
	34	47.9193
	35	42.2118
	36	36.8915
	37	17.2646
	38	48.7003
	39	14.2505
	40	24.2126
	41	26.1753
	42	27.6916
	43	23.3127
	44	88.2133
	45	76.4259
	46	46.5291
	47	156.07
	48	125.846
	49	8.65427
	50	7.9775
	51	31.2554
	52	27.3206
	53	26.0872
	54	11.1999
	55	13.5533
	56	28.2861
	57	34.7296
	58	9.3488
	59	79.7154
	60	80.5887
